# Supplementary material for: Transcriptomic and Proteomic Analysis of the Skeletal Muscle Revealed the Effects and Mechanism of Mulberry Leaf Flavonoids on Alleviating Exercise-Induced Muscle Damage in Mongolian Horses
Source: Animals (Basel). 2026 May 18;16(10):1548. doi: 10.3390/ani16101548 (PMC13203402; doi:10.3390/ani16101548)
Supplement: Supplementary file 1 [file animals-16-01548-s001.zip]

Archive with 1 entries (1 files):
- animals-4276665-supplementary.pdf
